# Supplementary material for: Pyrrole-Based Ti(III) and Ti(IV) PNP Pincer Complexes: Insertion of Ketones into the Ti(IV)-Phosphorus Bond
Source: Organometallics. 2023 Oct 5;42(20):2999–3004. doi: 10.1021/acs.organomet.3c00327 (PMC10598877; doi:10.1021/acs.organomet.3c00327)
Supplement: Supplementary file 2 — om3c00327_si_002.xyz [file om3c00327_si_002.xyz]

69
A
22       9.358657000      3.881601000     10.018401000
17       7.349552000      3.699118000      8.942536000
15       8.439706000      5.384274000     11.891534000
7        8.777016000      2.641576000     11.532532000
6        7.836941000      2.886108000     12.521359000
15       9.977605000      1.507159000      9.138152000
17      11.572019000      3.834044000     10.623628000
6        7.688320000      1.771774000     13.312464000
1        7.021045000      1.674021000     14.159101000
6        8.567271000      0.780479000     12.794987000
1        8.707881000     -0.225210000     13.170420000
17       9.765142000      5.844633000      8.872890000
6        9.217410000      1.338462000     11.718594000
6        7.195024000      4.231298000     12.596508000
1        6.913850000      4.493424000     13.622335000
1        6.298751000      4.298245000     11.965388000
6       10.240358000      0.754175000     10.802161000
1       10.170134000     -0.338665000     10.771215000
1       11.261075000      1.021807000     11.105083000
6        9.603743000      5.805610000     13.281482000
1        8.963117000      6.292358000     14.029991000
6       10.237869000      4.575787000     13.929436000
1       10.882384000      4.045048000     13.224708000
1        9.492577000      3.868915000     14.301940000
1       10.854226000      4.903113000     14.774488000
6       10.663125000      6.800652000     12.804940000
1       11.277744000      6.366069000     12.011014000
1       11.323269000      7.055752000     13.641019000
1       10.229989000      7.733037000     12.430217000
6        7.596019000      6.990526000     11.476692000
1        8.394502000      7.588141000     11.018443000
6        7.060443000      7.718958000     12.710584000
1        7.848836000      8.009307000     13.410058000
1        6.328536000      7.109198000     13.252003000
1        6.550085000      8.635951000     12.396555000
6        6.501042000      6.804990000     10.427574000
1        6.881589000      6.327445000      9.523341000
1        6.096765000      7.785980000     10.155520000
1        5.669533000      6.203052000     10.808874000
6        8.778322000      0.366204000      8.287326000
1        9.332590000     -0.580074000      8.205089000
6        7.525855000      0.112750000      9.126946000
1        6.954312000      1.032400000      9.272373000
1        7.753953000     -0.298741000     10.113206000
1        6.887553000     -0.604596000      8.598628000
6        8.423732000      0.852824000      6.883172000
1        9.294428000      0.962434000      6.233280000
1        7.913685000      1.818585000      6.912675000
1        7.747488000      0.130536000      6.412237000
6       11.614549000      1.352252000      8.260607000
1       12.320982000      1.608531000      9.060434000
6       11.779585000      2.393953000      7.153426000
1       12.787569000      2.315020000      6.730366000
1       11.665878000      3.408252000      7.548455000
1       11.064985000      2.268698000      6.335206000
6       11.917782000     -0.064989000      7.778791000
1       11.265967000     -0.359956000      6.950476000
1       11.817014000     -0.808401000      8.576619000
1       12.949338000     -0.112070000      7.412901000
8        9.387250000      3.322342000      4.817720000
6        9.287626000      4.517237000      5.023362000
6       10.490133000      5.428059000      5.011790000
1       11.386904000      4.861635000      4.757403000
1       10.348736000      6.243424000      4.293988000
1       10.609493000      5.887332000      5.999987000
6        7.961777000      5.155143000      5.350196000
1        7.830203000      6.109452000      4.831029000
1        7.147548000      4.471395000      5.106580000
1        7.939014000      5.360706000      6.427822000

69
TS AB
22       9.093526000      3.894236000     10.104592000
17       6.950457000      3.558570000      9.442672000
15       8.318189000      5.313160000     12.112507000
7        8.857673000      2.631453000     11.745041000
6        8.022223000      2.813133000     12.840147000
15       9.856505000      1.470039000      9.261494000
17      11.391690000      4.044336000     10.273573000
6        8.071058000      1.718868000     13.669810000
1        7.519037000      1.596708000     14.592843000
6        8.970667000      0.797695000     13.074566000
1        9.253533000     -0.178398000     13.448028000
17       9.097989000      6.117410000      9.293836000
6        9.430766000      1.379196000     11.915990000
6        7.282190000      4.092769000     12.997985000
1        7.131555000      4.348366000     14.052572000
1        6.302727000      4.076220000     12.501774000
6       10.373335000      0.831996000     10.908810000
1       10.389790000     -0.262723000     10.942057000
1       11.398962000      1.191712000     11.067529000
6        9.661972000      5.815145000     13.302150000
1        9.117814000      6.226788000     14.163482000
6       10.504812000      4.640472000     13.796118000
1       11.053565000      4.175021000     12.974048000
1        9.901638000      3.867582000     14.278819000
1       11.233617000      5.013749000     14.524922000
6       10.534082000      6.912017000     12.690290000
1       11.048102000      6.547375000     11.796283000
1       11.292634000      7.220060000     13.418201000
1        9.959296000      7.800269000     12.411970000
6        7.282137000      6.848075000     11.907221000
1        7.934261000      7.536481000     11.357802000
6        6.895304000      7.476795000     13.247682000
1        7.760912000      7.807751000     13.827618000
1        6.309192000      6.788501000     13.866950000
1        6.270017000      8.357516000     13.063622000
6        6.046690000      6.591931000     11.045793000
1        6.311205000      6.180765000     10.070506000
1        5.517434000      7.538588000     10.889427000
1        5.347033000      5.903452000     11.531440000
6        8.620626000      0.216532000      8.641176000
1        9.186002000     -0.722669000      8.569152000
6        7.471753000      0.001974000      9.626482000
1        6.876558000      0.910283000      9.744894000
1        7.819883000     -0.299384000     10.617452000
1        6.816067000     -0.787228000      9.239966000
6        8.100563000      0.588920000      7.252964000
1        8.899147000      0.620879000      6.505713000
1        7.612240000      1.566820000      7.268674000
1        7.368925000     -0.158382000      6.925076000
6       11.439131000      1.172517000      8.294649000
1       12.182964000      1.573550000      8.994765000
6       11.598612000      1.943954000      6.989700000
1       12.576026000      1.708179000      6.552727000
1       11.554553000      3.018438000      7.163745000
1       10.834618000      1.680003000      6.252756000
6       11.725614000     -0.316196000      8.091119000
1       11.063885000     -0.754778000      7.336802000
1       11.627156000     -0.899283000      9.011810000
1       12.753356000     -0.442420000      7.732487000
8        9.134526000      3.775264000      7.330117000
6        9.378857000      4.556759000      6.425362000
6       10.576755000      5.463007000      6.431942000
1       11.103599000      5.404748000      7.383824000
1       11.241625000      5.176238000      5.607525000
1       10.268909000      6.497716000      6.250208000
6        8.462050000      4.647762000      5.234444000
1        9.020645000      4.728696000      4.297040000
1        7.787493000      3.791347000      5.208973000
1        7.864300000      5.561860000      5.335701000

69
B
22       9.031192000      3.932503000     10.103411000
17       6.831017000      3.569456000      9.610845000
15       8.272358000      5.298826000     12.168862000
7        8.875658000      2.635884000     11.761350000
6        8.054640000      2.788716000     12.871502000
15       9.820515000      1.487495000      9.280776000
17      11.339859000      4.111027000     10.279026000
6        8.162709000      1.702839000     13.708148000
1        7.635185000      1.568879000     14.643824000
6        9.086900000      0.815793000     13.103241000
1        9.416074000     -0.146487000     13.474744000
17       8.974931000      6.253078000      9.436334000
6        9.500053000      1.409508000     11.932575000
6        7.281448000      4.043228000     13.054733000
1        7.140553000      4.280642000     14.114795000
1        6.296275000      4.007431000     12.571118000
6       10.426465000      0.878974000     10.904251000
1       10.478260000     -0.214187000     10.949421000
1       11.445206000      1.274199000     11.016412000
6        9.630375000      5.807807000     13.342188000
1        9.092058000      6.196102000     14.217591000
6       10.505575000      4.645321000     13.807754000
1       11.053621000      4.204186000     12.972172000
1        9.926493000      3.852155000     14.286814000
1       11.235696000      5.025029000     14.532138000
6       10.472087000      6.931313000     12.736190000
1       10.983885000      6.588805000     11.832493000
1       11.231097000      7.245742000     13.461177000
1        9.876563000      7.810614000     12.473788000
6        7.189367000      6.813600000     12.047797000
1        7.813882000      7.549757000     11.530669000
6        6.796248000      7.359985000     13.422454000
1        7.655757000      7.689331000     14.012261000
1        6.238153000      6.622895000     14.010277000
1        6.141661000      8.228391000     13.288073000
6        5.952333000      6.568333000     11.185782000
1        6.219141000      6.219541000     10.187399000
1        5.394265000      7.506310000     11.086731000
1        5.278315000      5.833433000     11.638226000
6        8.551038000      0.236846000      8.726301000
1        9.108068000     -0.699029000      8.585199000
6        7.474453000     -0.004741000      9.784483000
1        6.901248000      0.904464000      9.981433000
1        7.890493000     -0.347644000     10.734536000
1        6.782269000     -0.771464000      9.416609000
6        7.925754000      0.649645000      7.393118000
1        8.666468000      0.737807000      6.592441000
1        7.407118000      1.607885000      7.490948000
1        7.193092000     -0.104116000      7.083125000
6       11.355255000      1.163050000      8.240645000
1       12.133167000      1.592682000      8.884813000
6       11.454066000      1.869790000      6.892095000
1       12.374246000      1.552508000      6.388013000
1       11.508780000      2.951037000      7.016066000
1       10.619959000      1.628239000      6.226204000
6       11.636784000     -0.332843000      8.081812000
1       10.946913000     -0.798847000      7.370298000
1       11.573129000     -0.881443000      9.025852000
1       12.650370000     -0.473018000      7.689631000
8        9.113630000      3.898510000      7.795608000
6        9.534094000      4.513503000      6.821468000
6       10.694477000      5.457147000      6.872240000
1       11.250101000      5.347948000      7.803428000
1       11.339161000      5.308619000      5.999504000
1       10.305540000      6.480240000      6.827186000
6        8.865070000      4.317540000      5.491588000
1        9.574598000      3.881515000      4.779182000
1        7.993648000      3.670921000      5.593189000
1        8.564303000      5.289174000      5.084701000

69
TSBC
22       8.839452000      4.448495000     10.137599000
17       6.658746000      3.998713000      9.706950000
15       8.196844000      5.540445000     12.348030000
7        8.868290000      2.948002000     11.528930000
6        8.111597000      2.932865000     12.700384000
15       9.656275000      1.027696000      8.731654000
17      11.130287000      4.543707000     10.202186000
6        8.315336000      1.764451000     13.388546000
1        7.866751000      1.498841000     14.337012000
6        9.229871000      1.001351000     12.620688000
1        9.610520000      0.013303000     12.847210000
17       8.691989000      6.741842000      9.563838000
6        9.554929000      1.733615000     11.499418000
6        7.309168000      4.123947000     13.093449000
1        7.214751000      4.203638000     14.181934000
1        6.301960000      4.112947000     12.656852000
6       10.449458000      1.254172000     10.410506000
1       10.889331000      0.308349000     10.747850000
1       11.275847000      1.954069000     10.239339000
6        9.602262000      5.966236000     13.491769000
1        9.105052000      6.271675000     14.422682000
6       10.508191000      4.777086000     13.805311000
1       11.002927000      4.406676000     12.904347000
1        9.962816000      3.943579000     14.254207000
1       11.281318000      5.102013000     14.510947000
6       10.397406000      7.149924000     12.939190000
1       10.869359000      6.890740000     11.987090000
1       11.187435000      7.417942000     13.649092000
1        9.777702000      8.037476000     12.780008000
6        7.063546000      7.015781000     12.409582000
1        7.631339000      7.805905000     11.904614000
6        6.749384000      7.452690000     13.842378000
1        7.633247000      7.790030000     14.389834000
1        6.272356000      6.651340000     14.417722000
1        6.045911000      8.291923000     13.813625000
6        5.779903000      6.785906000     11.614178000
1        5.987573000      6.508965000     10.579806000
1        5.192068000      7.710336000     11.612795000
1        5.158436000      6.003322000     12.061843000
6        8.538459000     -0.455073000      8.987977000
1        9.078373000     -1.205585000      9.583185000
6        7.281372000     -0.022831000      9.748369000
1        6.748757000      0.764241000      9.203686000
1        7.507752000      0.357988000     10.746423000
1        6.602587000     -0.877913000      9.856074000
6        8.135853000     -1.072180000      7.648246000
1        8.978324000     -1.514446000      7.110162000
1        7.673111000     -0.322668000      6.995467000
1        7.396652000     -1.865476000      7.809980000
6       11.181000000      0.363117000      7.841902000
1       11.946573000      1.093481000      8.144303000
6       11.046229000      0.462513000      6.321488000
1       11.999059000      0.221021000      5.835265000
1       10.754728000      1.471036000      6.012943000
1       10.295333000     -0.230321000      5.929654000
6       11.667764000     -1.020395000      8.270150000
1       10.963057000     -1.806152000      7.979728000
1       11.819430000     -1.091851000      9.351183000
1       12.626709000     -1.251293000      7.790537000
8        9.030928000      4.225436000      8.026360000
6        9.567216000      4.613053000      6.990630000
6       10.672649000      5.614666000      6.982043000
1       11.575124000      5.122950000      7.364207000
1       10.866773000      5.996998000      5.978465000
1       10.440170000      6.423215000      7.679645000
6        9.092637000      4.047729000      5.690311000
1        9.939567000      3.791513000      5.046042000
1        8.453844000      3.181603000      5.862629000
1        8.520449000      4.825626000      5.168668000

69
C
22       3.910092000      7.565650000      7.750661000
17       5.506867000      9.109418000      7.166345000
17       2.241681000      9.026730000      7.013731000
17       2.328092000      5.943860000      8.109132000
15       3.234894000      8.430074000     10.068238000
15       6.896049000      4.710411000      6.151131000
8        4.134352000      6.691868000      5.902295000
7        5.223558000      6.629948000      8.967596000
6        6.492126000      6.108200000      8.695439000
6        7.027511000      5.615452000      9.866040000
1        8.009574000      5.171843000      9.965433000
6        6.082401000      5.816908000     10.903146000
1        6.187887000      5.559127000     11.949023000
6        4.999956000      6.429256000     10.329521000
6        7.188034000      6.115616000      7.373493000
1        8.265303000      6.165854000      7.573724000
1        6.940022000      7.028636000      6.824467000
6        7.637254000      3.188026000      6.960528000
1        7.701917000      2.487599000      6.115428000
6        6.645879000      2.588146000      7.961040000
1        5.664388000      2.432695000      7.502381000
1        6.507927000      3.240047000      8.827877000
1        7.010173000      1.618144000      8.320248000
6        9.034223000      3.334679000      7.557131000
1        9.762450000      3.705397000      6.828538000
1        9.396217000      2.364589000      7.918613000
1        9.038203000      4.018101000      8.410719000
6        8.576525000      4.041523000      3.979996000
1        7.677638000      3.688003000      3.460614000
1        9.023553000      3.186510000      4.494827000
1        9.289068000      4.373213000      3.215597000
6        8.247056000      5.190145000      4.932112000
1        9.152102000      5.447801000      5.500821000
6        7.821301000      6.423516000      4.132509000
1        8.624539000      6.733636000      3.453864000
1        7.583242000      7.280794000      4.769638000
1        6.941692000      6.201768000      3.516502000
6        3.964961000      5.555809000      3.861618000
1        2.921014000      5.221329000      3.783780000
1        4.545443000      4.782754000      4.371121000
1        4.329591000      5.738211000      2.848336000
6        3.961498000      6.798163000      4.682610000
6        3.721314000      8.127537000      4.060260000
1        3.631790000      8.071653000      2.975562000
1        4.535647000      8.800885000      4.350820000
1        2.817355000      8.561092000      4.505140000
6        3.753069000      6.917912000     10.976353000
1        3.902963000      7.095859000     12.046327000
1        2.924753000      6.205604000     10.859098000
6        4.152429000      9.871091000     10.812096000
1        3.651205000     10.063721000     11.772537000
6        5.618605000      9.527382000     11.076155000
1        6.135953000      9.280864000     10.143986000
1        5.743587000      8.684703000     11.759409000
1        6.113895000     10.399938000     11.516781000
6        4.052471000     11.118578000      9.930285000
1        4.538178000     10.946525000      8.966149000
1        4.566539000     11.949132000     10.426914000
1        3.024136000     11.427925000      9.737758000
6        1.429073000      8.620290000     10.493840000
1        0.963215000      7.846731000      9.869231000
6        1.155390000      8.310269000     11.967112000
1        0.081632000      8.406621000     12.162345000
1        1.668578000      9.015541000     12.630896000
1        1.450525000      7.297097000     12.250177000
6        0.830803000      9.974074000     10.115314000
1        1.040664000     10.244192000      9.078791000
1        1.196897000     10.768523000     10.774129000
1       -0.256834000      9.928671000     10.237492000

69 
TS CD
22       3.749523000      7.460793000      7.817711000
17       5.186156000      9.142181000      7.163586000
17       2.007747000      8.684669000      6.936074000
17       2.272033000      5.823894000      8.502184000
15       3.251689000      8.402663000     10.153409000
15       6.928034000      5.103104000      5.855359000
8        3.980919000      6.350406000      6.141190000
7        5.258285000      6.669256000      8.928614000
6        6.543408000      6.246404000      8.579591000
6        7.188190000      5.803262000      9.715792000
1        8.210030000      5.447205000      9.753965000
6        6.302673000      5.954307000     10.811577000
1        6.499416000      5.731244000     11.852287000
6        5.144003000      6.485038000     10.306059000
6        7.199395000      6.359621000      7.238815000
1        8.278838000      6.379585000      7.432205000
1        6.951063000      7.327013000      6.789609000
6        7.127036000      3.408613000      6.631777000
1        7.127472000      2.747710000      5.752399000
6        5.888694000      3.059669000      7.462001000
1        4.964294000      3.205368000      6.894393000
1        5.826011000      3.675961000      8.362864000
1        5.929692000      2.009617000      7.774450000
6        8.414043000      3.163090000      7.413974000
1        9.310563000      3.339993000      6.811651000
1        8.451701000      2.123021000      7.760006000
1        8.462115000      3.802374000      8.298849000
6        8.744557000      4.267470000      3.884175000
1        7.915165000      4.277924000      3.166910000
1        8.810119000      3.260323000      4.306437000
1        9.667675000      4.449666000      3.321785000
6        8.556158000      5.338664000      4.957065000
1        9.372653000      5.256460000      5.688407000
6        8.608685000      6.734030000      4.333536000
1        9.550359000      6.873497000      3.790011000
1        8.540276000      7.528573000      5.082205000
1        7.790594000      6.875141000      3.617285000
6        3.717941000      5.012441000      4.217572000
1        2.834434000      5.227547000      3.601403000
1        3.482094000      4.230430000      4.937863000
1        4.519541000      4.691006000      3.548966000
6        4.108305000      6.271309000      4.913105000
6        4.481355000      7.464861000      4.105742000
1        4.854438000      7.190950000      3.117994000
1        5.192504000      8.089772000      4.648345000
1        3.566314000      8.062886000      3.987634000
6        3.938185000      6.946912000     11.050913000
1        4.190700000      7.182709000     12.090108000
1        3.136231000      6.197145000     11.053363000
6        4.149728000      9.905080000     10.789568000
1        3.754343000     10.062016000     11.803720000
6        5.657195000      9.664245000     10.879926000
1        6.080135000      9.455508000      9.892830000
1        5.917087000      8.831620000     11.537310000
1        6.138111000     10.568604000     11.269631000
6        3.855796000     11.142165000      9.937397000
1        4.224393000     11.004233000      8.917478000
1        4.371290000     12.006616000     10.370592000
1        2.792378000     11.381080000      9.882168000
6        1.484109000      8.492178000     10.732140000
1        1.063996000      7.585659000     10.277466000
6        1.359436000      8.390303000     12.253435000
1        0.298966000      8.373251000     12.528507000
1        1.808040000      9.254620000     12.755867000
1        1.817102000      7.483057000     12.656707000
6        0.706450000      9.695537000     10.201413000
1        0.838429000      9.832315000      9.125697000
1        0.996919000     10.617008000     10.716160000
1       -0.361325000      9.542893000     10.392175000

69
D
22       3.779302000      7.453201000      7.653562000
17       5.118848000      9.337251000      7.178756000
17       1.953100000      8.579214000      6.847514000
17       2.420471000      5.711161000      8.424324000
15       3.264362000      8.342503000     10.100125000
15       6.609154000      5.419951000      5.765626000
8        4.345980000      6.521828000      6.218093000
7        5.363986000      6.781565000      8.852944000
6        6.625964000      6.405112000      8.450622000
6        7.352349000      5.944869000      9.536104000
1        8.386109000      5.618703000      9.517751000
6        6.507304000      6.046979000     10.664548000
1        6.747665000      5.799248000     11.690312000
6        5.309626000      6.566221000     10.211095000
6        7.154969000      6.589726000      7.070110000
1        8.247026000      6.503219000      7.102573000
1        6.909620000      7.592594000      6.691229000
6        6.353201000      3.709920000      6.414972000
1        6.055314000      3.137737000      5.524966000
6        5.237981000      3.607502000      7.462429000
1        4.303472000      4.085293000      7.165930000
1        5.544206000      4.063445000      8.406357000
1        5.039147000      2.545213000      7.640744000
6        7.658099000      3.127205000      6.968046000
1        8.451712000      3.039765000      6.220650000
1        7.454565000      2.119898000      7.344503000
1        8.018174000      3.722386000      7.812439000
6        7.667271000      4.447263000      3.324265000
1        6.909149000      4.914493000      2.688571000
1        7.316894000      3.448089000      3.598772000
1        8.568705000      4.322668000      2.715785000
6        7.994961000      5.317778000      4.538505000
1        8.774572000      4.809961000      5.123021000
6        8.559633000      6.678386000      4.119538000
1        9.486191000      6.514309000      3.560006000
1        8.799850000      7.318069000      4.972294000
1        7.875359000      7.225146000      3.467964000
6        4.169520000      5.034533000      4.362980000
1        3.230718000      5.497727000      4.045288000
1        3.919840000      4.206516000      5.027964000
1        4.685073000      4.648737000      3.478580000
6        4.992642000      6.106620000      5.075778000
6        5.234748000      7.303172000      4.157314000
1        5.672855000      7.001357000      3.201565000
1        5.850908000      8.068524000      4.633651000
1        4.257058000      7.757087000      3.968469000
6        4.094457000      6.948927000     10.988141000
1        4.354005000      7.208225000     12.020213000
1        3.358828000      6.134717000     11.015463000
6        4.033061000      9.897250000     10.787216000
1        3.658619000      9.983785000     11.817581000
6        5.558679000      9.796949000     10.828428000
1        5.965024000      9.667083000      9.821498000
1        5.913302000      8.966557000     11.444015000
1        5.967580000     10.725542000     11.243735000
6        3.601883000     11.130779000      9.989851000
1        3.931246000     11.050923000      8.950272000
1        4.063090000     12.024192000     10.426651000
1        2.520566000     11.280671000      9.991160000
6        1.518435000      8.256937000     10.749785000
1        1.190852000      7.292670000     10.339942000
6        1.439374000      8.198577000     12.275105000
1        0.396925000      8.055224000     12.581836000
1        1.784234000      9.131424000     12.735109000
1        2.022124000      7.374718000     12.696748000
6        0.593729000      9.338637000     10.192637000
1        0.694731000      9.446839000      9.110042000
1        0.781148000     10.308681000     10.664249000
1       -0.446303000      9.071097000     10.410560000
